# Supplementary material for: Mutational Landscape of Autism Spectrum Disorder Brain Tissue
Source: Genes (Basel). 2022 Jan 24;13(2):207. doi: 10.3390/genes13020207 (PMC8871846; doi:10.3390/genes13020207)
Supplement: Supplementary file 1 [file genes-13-00207-s001.zip]

Archive with 4 entries (3 files):
- genes-1556693-table s1.pdf
- SupplementarySpreadsheet.xlsx
- __MACOSX/
- __MACOSX/._SupplementarySpreadsheet.xlsx
